# Supplementary material for: Cognitive‐Motor Conflict During Step Initiation: Neural and Biomechanical Insights Into Freezing of Gait in Parkinson's Disease
Source: Eur J Neurosci. 2025 Dec 20;62(12):e70374. doi: 10.1111/ejn.70374 (PMC12717527; doi:10.1111/ejn.70374)
Supplement: Supplementary file 1 — Data S1: Supporting information. [file EJN-62-0-s001.xlsx]

## Sheet: Participants
Group	Hoehn & Yahr	Age	Altura	Peso	Disease duration	L-DOPA equivalent	NFoG-q	MoCA	UPDRS-III	miniBESTest	FES	TD/PIGD
FOG	3	60	179	92.45	8	NaN	10	24	15	26	15	PIGD
FOG	2	73	166	86	15	1830	8	20	35	24	38	TD
FOG	2	68	158	54	8	1800	15	24	14	27	19	PIGD
FOG	3	56	154	96	12	1700	15	27	14	25	22	PIGD
FOG	2	62	169	80	8	825	13	23	14	24	37	PIGD
FOG	3	63	155	60	11	1200	7	20	38	20	34	TD
FOG	2	48	171	61	8	NaN	4	28	12	29	28	TD
FOG	3	69	174	79	8	1189	23	22	55	13	48	TD
FOG	2	73	153	53	10	675	6	23	14	18	42	PIGD
FOG	2	58	170	93.2	7	900	5	20	14	27	40	PIGD
FOG	2	72	168	79.5	10	900	17	21	31	22	26	TD
FOG	3	73	168	72	6	600	4	20	25	23	33	TD
FOG	2	73	157	77	10	725	28	19	46	14	31	TD
FOG	3	61	165	75	10	625	19	20	55	18	64	TD
FOG	3	64	150	55	15	1400	25	22	24	8	64	PIGD
nFOG	2	76	167	65.35	11	500	NaN	27	16	31	11	TD
nFOG	2	70	165	77.3	2	350	NaN	27	9	24	1	TD
nFOG	3	65	168	89	15	766	NaN	19	32	19	34	PIGD
nFOG	2	53	167	77.2	14	825	NaN	23	17	29	0	#DIV/0!
nFOG	3	74	179	94.55	3	250	NaN	26	15	21	9	TD
nFOG	2	64	160	63.85	6	1225	NaN	21	11	30	18	PIGD
nFOG	2	75	174	73	4	500	NaN	20	14	26	33	PIGD
nFOG	2	63	173	85	10	1800	NaN	27	43	24	39	TD
nFOG	2	70	170	85	8	NaN	NaN	22	19	23	25	TD
nFOG	2	62	158	63	7	NaN	NaN	26	12	18	19	TD
nFOG	2	66	162	66	9	NaN	NaN	25	19	25	23	TD
nFOG	3	52	190	70	7	675	NaN	28	30	25	20	TD
nFOG	2	63	179	67	15	600	NaN	20	31	30	21	TD
nFOG	2	56	158	61	5	700	NaN	23	9	28	18	TD
nFOG	2	67	165	65	8	750	NaN	20	15	30	28	TD
nFOG	2	54	163	69	7	1188	NaN	24	35	26	41	TD
nFOG	3	76	169	71	15	775	NaN	25	32	22	21	TD
nFOG	2	58	176	74	6	800	NaN	20	39	23	46	TD

## Sheet: Variables
Group	ID	Condition	COPml_amp	APA_duracao	APA_delay	Erro_passo	SMA	DLPFC
FoG	SUB01_FOG	Congruent	33.9949	443.667	467.778	0	-0.000293	0.000104366
FoG	SUB01_FOG	Incongruent	46.5799	608	616	5	2.92188e-05	0.000278674
FoG	SUB02_FOG	Congruent	25.4699	451.333	454.5	5	-4.85275e-05	8.9434e-05
FoG	SUB02_FOG	Incongruent	86.9997	1078.67	716	50	0.000451475	0.00047986
FoG	SUB03_FOG	Congruent	49.3671	462.333	427.667	0	3.44507e-05	0.000284146
FoG	SUB03_FOG	Incongruent	51.2859	524	550.667	10	0.000124549	0.000314173
FoG	SUB06_FOG	Congruent	41.6332	421	456.667	0	7.31817e-05	0.000181295
FoG	SUB06_FOG	Incongruent	55.8287	644.667	388.627	20	0.000112505	0.000168304
FoG	SUB07_FOG	Congruent	31.971	708.333	634.6	0	-1.786e-06	0.000236836
FoG	SUB07_FOG	Incongruent	37.434	718	548.07	10	3.043e-05	0.000467747
FoG	SUB08_FOG	Congruent	35.0516	423.333	385.49	0	-1.01017e-05	0.000542982
FoG	SUB08_FOG	Incongruent	21.0067	493.667	768.333	5	0.000211163	0.000847997
FoG	SUB09_FOG	Congruent	70.7928	434.667	478.316	0	2.26967e-05	0.000981306
FoG	SUB09_FOG	Incongruent	93.0684	628	432.941	5	0.00029967	0.0014528
FoG	SUB10_FOG	Congruent	15.189	683.158	432.632	0	5.73567e-05	8.50617e-05
FoG	SUB10_FOG	Incongruent	29.5384	814	787.333	10	5.72597e-05	0.000327103
FoG	SUB12_FOG	Congruent	42.5441	520.741	416.491	5	0.00014933	0.00172248
FoG	SUB12_FOG	Incongruent	70.6024	800.667	654.333	5	0.000143787	0.00235712
FoG	SUB14_FOG	Congruent	51.7034	492	454.737	0	0.000594677	0.000256916
FoG	SUB14_FOG	Incongruent	86.104	969.333	565.333	45	0.000642453	0.000726816
FoG	SUB15_FOG	Congruent	32.7584	507	782	0	0.000470457	0.000780296
FoG	SUB15_FOG	Incongruent	33.076	541	967.333	10	0.00047312	0.000686757
FoG	SUB16_FOG	Congruent	38.8937	556.667	1124.67	0	-0.000260968	0.000183873
FoG	SUB16_FOG	Incongruent	28.1275	772.593	1792.96	10	-0.000185764	0.000212287
FoG	SUB17_FOG	Congruent	22.8854	383.86	862.456	0	0.000327223	0.000503652
FoG	SUB17_FOG	Incongruent	23.6058	456.667	1018.33	40	0.00025909	0.000522142
FoG	SUB18_FOG	Congruent	38.1973	592.333	608	0	0.000213323	0.000184524
FoG	SUB18_FOG	Incongruent	57.9509	730.333	514.333	10	0.000227377	0.000191989
FoG	SUB19_FOG	Congruent	10.445	709.333	707	0	0.000141669	9.35586e-05
FoG	SUB19_FOG	Incongruent	13.9593	794.667	960.667	5	0.00022019	0.000194365
nFoG	SUB01_nFOG	Congruent	70.8514	382	464.667	0	0.000107744	7.16069e-05
nFoG	SUB01_nFOG	Incongruent	83.1276	426	615.333	10	0.000254763	8.59536e-05
nFoG	SUB02_nFOG	Congruent	51.13	473.333	432	0	0.000520583	0.000252438
nFoG	SUB02_nFOG	Incongruent	53.0045	584.667	615.333	0	0.000371897	0.00062935
nFoG	SUB03_nFOG	Congruent	22.0928	955	956.333	0	-0.00017385	-0.000333361
nFoG	SUB03_nFOG	Incongruent	40.7444	1251	1273.67	15	-4.8147e-05	-8.02793e-05
nFoG	SUB04_nFOG	Congruent	25.8269	653.667	732	5	-3.59467e-05	-0.000604145
nFoG	SUB04_nFOG	Incongruent	36.2068	880	1455	5	0.000195067	-1.05441e-05
nFoG	SUB05_nFOG	Congruent	43.0582	546	920.625	0	0.00028616	0.000429612
nFoG	SUB05_nFOG	Incongruent	54.7239	691.667	885.333	10	0.000250927	0.000297947
nFoG	SUB06_nFOG	Congruent	17.7627	328	738.333	5	-9.67087e-05	-5.70699e-05
nFoG	SUB06_nFOG	Incongruent	35.098	652.667	917	5	0.000277677	0.000241938
nFoG	SUB07_nFOG	Congruent	93.988	550	450.667	5	0.000181623	-0.000217619
nFoG	SUB07_nFOG	Incongruent	100.349	833	412.667	0	0.000141507	-0.000264963
nFoG	SUB08_nFOG	Congruent	38.8466	523	390.175	0	0.00120653	0.000429812
nFoG	SUB08_nFOG	Incongruent	55.7019	951.333	616	5	0.0012765	0.000285004
nFoG	SUB10_nFOG	Congruent	23.1887	788	828.667	0	-6.192e-05	-7.28252e-05
nFoG	SUB10_nFOG	Incongruent	55.3565	999.667	915	5	-5.177e-05	-0.000142721
nFoG	SUB11_nFOG	Congruent	37.4605	572	565	0	0.00034329	0.000266493
nFoG	SUB11_nFOG	Incongruent	28.1777	627.667	1076.14	5	0.00066932	0.00060861
nFoG	SUB12_nFOG	Congruent	78.0359	402	289.091	5	0.000327887	-0.00010001
nFoG	SUB12_nFOG	Incongruent	104.61	839	306.111	10	0.000440353	0.000299749
nFoG	SUB13_nFOG	Congruent	76.8806	453.667	361	0	0.000718997	0.000405489
nFoG	SUB13_nFOG	Incongruent	88.1309	514.667	409.02	0	0.000593247	0.000656158
nFoG	SUB15_nFOG	Congruent	45.1015	555	700	0	-0.000126883	-0.000109922
nFoG	SUB15_nFOG	Incongruent	41.3517	526.667	1029.33	0	0.000127274	0.000222984
nFoG	SUB16_nFOG	Congruent	41.4751	471.667	417.143	0	2.0598e-05	0.000260836
nFoG	SUB16_nFOG	Incongruent	46.7881	448.333	531.111	10	0.000155416	0.000390829
nFoG	SUB17_nFOG	Congruent	51.6867	504.333	684.444	0	0.000910673	0.00037997
nFoG	SUB17_nFOG	Incongruent	62.7029	599.333	572.982	5	0.00104993	0.000468797
nFoG	SUB19_nFOG	Congruent	35.2004	492	433.333	0	0.000912345	0.00050235
nFoG	SUB19_nFOG	Incongruent	51.1883	691.228	656.333	15	0.00139998	0.000635041
nFoG	SUB20_nFOG	Congruent	71.2492	472.593	612.963	0	0.000250275	0.000456297
nFoG	SUB20_nFOG	Incongruent	66.1411	684.912	1036.14	15	0.000287545	0.000524668
nFoG	SUB21_nFOG	Congruent	61.6406	457.407	333.333	0	0.0015579	0.0014456
nFoG	SUB21_nFOG	Incongruent	46.1446	544	365.926	15	0.00137307	0.00159055
