# Supplementary material for: Cognitive‐Motor Conflict During Step Initiation: Neural and Biomechanical Insights Into Freezing of Gait in Parkinson's Disease
Source: Eur J Neurosci. 2025 Dec 20;62(12):e70374. doi: 10.1111/ejn.70374 (PMC12717527; doi:10.1111/ejn.70374)
Supplement: Supplementary file 2 — Data S2: Supporting information. [file EJN-62-0-s002.xlsx]

## Sheet: Data
Group	Condition	COPml_amp	APA_duracao	APA_delay	Erro_passo	SMA	DLPFC
FoG	Congruent	33.9949	443.667	467.778	0	-0.000293	0.000104366
FoG	Congruent	25.4699	451.333	454.5	5	-4.85275e-05	8.9434e-05
FoG	Congruent	49.3671	462.333	427.667	0	3.44507e-05	0.000284146
FoG	Congruent	41.6332	421	456.667	0	7.31817e-05	0.000181295
FoG	Congruent	31.971	708.333	634.6	0	-1.786e-06	0.000236836
FoG	Congruent	35.0516	423.333	385.49	0	-1.01017e-05	0.000542982
FoG	Congruent	70.7928	434.667	478.316	0	2.26967e-05	0.000981306
FoG	Congruent	15.189	683.158	432.632	0	5.73567e-05	8.50617e-05
FoG	Congruent	42.5441	520.741	416.491	5	0.00014933	0.00172248
FoG	Congruent	51.7034	492	454.737	0	0.000594677	0.000256916
FoG	Congruent	32.7584	507	782	0	0.000470457	0.000780296
FoG	Congruent	38.8937	556.667	1124.67	0	-0.000260968	0.000183873
FoG	Congruent	22.8854	383.86	862.456	0	0.000327223	0.000503652
FoG	Congruent	38.1973	592.333	608	0	0.000213323	0.000184524
FoG	Congruent	10.445	709.333	707	0	0.000141669	9.35586e-05
nFoG	Congruent	70.8514	382	464.667	0	0.000107744	7.16069e-05
nFoG	Congruent	51.13	473.333	432	0	0.000520583	0.000252438
nFoG	Congruent	22.0928	955	956.333	0	-0.00017385	-0.000333361
nFoG	Congruent	25.8269	653.667	732	5	-3.59467e-05	-0.000604145
nFoG	Congruent	43.0582	546	920.625	0	0.00028616	0.000429612
nFoG	Congruent	17.7627	328	738.333	5	-9.67087e-05	-5.70699e-05
nFoG	Congruent	93.988	550	450.667	5	0.000181623	-0.000217619
nFoG	Congruent	38.8466	523	390.175	0	0.00120653	0.000429812
nFoG	Congruent	23.1887	788	828.667	0	-6.192e-05	-7.28252e-05
nFoG	Congruent	37.4605	572	565	0	0.00034329	0.000266493
nFoG	Congruent	78.0359	402	289.091	5	0.000327887	-0.00010001
nFoG	Congruent	76.8806	453.667	361	0	0.000718997	0.000405489
nFoG	Congruent	45.1015	555	700	0	-0.000126883	-0.000109922
nFoG	Congruent	41.4751	471.667	417.143	0	2.0598e-05	0.000260836
nFoG	Congruent	51.6867	504.333	684.444	0	0.000910673	0.00037997
nFoG	Congruent	35.2004	492	433.333	0	0.000912345	0.00050235
nFoG	Congruent	71.2492	472.593	612.963	0	0.000250275	0.000456297
nFoG	Congruent	61.6406	457.407	333.333	0	0.0015579	0.0014456
FoG	Incongruent	46.5799	608	616	5	2.92188e-05	0.000278674
FoG	Incongruent	86.9997	1078.67	716	50	0.000451475	0.00047986
FoG	Incongruent	51.2859	524	550.667	10	0.000124549	0.000314173
FoG	Incongruent	55.8287	644.667	388.627	20	0.000112505	0.000168304
FoG	Incongruent	37.434	718	548.07	10	3.043e-05	0.000467747
FoG	Incongruent	21.0067	493.667	768.333	5	0.000211163	0.000847997
FoG	Incongruent	93.0684	628	432.941	5	0.00029967	0.0014528
FoG	Incongruent	29.5384	814	787.333	10	5.72597e-05	0.000327103
FoG	Incongruent	70.6024	800.667	654.333	5	0.000143787	0.00235712
FoG	Incongruent	86.104	969.333	565.333	45	0.000642453	0.000726816
FoG	Incongruent	33.076	541	967.333	10	0.00047312	0.000686757
FoG	Incongruent	28.1275	772.593	1792.96	10	-0.000185764	0.000212287
FoG	Incongruent	23.6058	456.667	1018.33	40	0.00025909	0.000522142
FoG	Incongruent	57.9509	730.333	514.333	10	0.000227377	0.000191989
FoG	Incongruent	13.9593	794.667	960.667	5	0.00022019	0.000194365
nFoG	Incongruent	83.1276	426	615.333	10	0.000254763	8.59536e-05
nFoG	Incongruent	53.0045	584.667	615.333	0	0.000371897	0.00062935
nFoG	Incongruent	40.7444	1251	1273.67	15	-4.8147e-05	-8.02793e-05
nFoG	Incongruent	36.2068	880	1455	5	0.000195067	-1.05441e-05
nFoG	Incongruent	54.7239	691.667	885.333	10	0.000250927	0.000297947
nFoG	Incongruent	35.098	652.667	917	5	0.000277677	0.000241938
nFoG	Incongruent	100.349	833	412.667	0	0.000141507	-0.000264963
nFoG	Incongruent	55.7019	951.333	616	5	0.0012765	0.000285004
nFoG	Incongruent	55.3565	999.667	915	5	-5.177e-05	-0.000142721
nFoG	Incongruent	28.1777	627.667	1076.14	5	0.00066932	0.00060861
nFoG	Incongruent	104.61	839	306.111	10	0.000440353	0.000299749
nFoG	Incongruent	88.1309	514.667	409.02	0	0.000593247	0.000656158
nFoG	Incongruent	41.3517	526.667	1029.33	0	0.000127274	0.000222984
nFoG	Incongruent	46.7881	448.333	531.111	10	0.000155416	0.000390829
nFoG	Incongruent	62.7029	599.333	572.982	5	0.00104993	0.000468797
nFoG	Incongruent	51.1883	691.228	656.333	15	0.00139998	0.000635041
nFoG	Incongruent	66.1411	684.912	1036.14	15	0.000287545	0.000524668
nFoG	Incongruent	46.1446	544	365.926	15	0.00137307	0.00159055

## Sheet: Correlation
Congruent condition
Variable				COPml_amp		APA_duracao		APA_delay
SMA		Spearman's rho		0.434	*	-0.119		-0.401	*
		p-value		0.012		0.51		0.021
DLPFC		Spearman's rho		0.22		-0.28		-0.275
		p-value		0.217		0.114		0.122
* p < .05, ** p < .01, *** p < .001
Incongruent condition
Variable				COPml_amp		APA_duracao		APA_delay
SMA		Spearman's rho		0.265		-0.153		-0.215
		p-value		0.135		0.392		0.23
DLPFC		Spearman's rho		0.05		-0.333		-0.186
		p-value		0.783		0.059		0.301
* p < .05, ** p < .01, *** p < .001
